# Supplementary material for: Incorporation of next-generation sequencing in clinical practice using solid and liquid biopsy for patients with non-Hodgkin’s lymphoma
Source: Sci Rep. 2021 Nov 24;11:22815. doi: 10.1038/s41598-021-02362-4 (PMC8613247; doi:10.1038/s41598-021-02362-4)
Supplement: Supplementary file 6 — Supplementary Table 1. [file 41598_2021_2362_MOESM6_ESM.xlsx]

## Sheet: Table 1
	Clinical Variable	Categories	N	n (%) All cohort		n (%) FFPE and cfDNA
	Sex	Male	32	28 (87.5)	20	18
		Female		4 (12.5)		2
	Age	mean (range)	32	61.8 (20.3-89.6)		60.3 (20.3-81.7)
	ECOG	0-2	19	15 (78.9)	10	8
		2021-05-03		4 (21.05)		2
	Stage	I-II	32	15 (46.8)	19	8
		III-IV		17 (53.1)		10
	IPI	Low (0-1)	29	8 (27.6)	19	5
		Intermediate (2)		12 (41.3)		8
		High (3-5)		8 (27.5)		5
	COO (Hans)	CGB	26	17 (65.4)	17	12
		ABC		9 (34.6)		5
	FISH	MYC+	31	8 (25.8)	19	6
		BCL2+	31	5 (16.1)	19	4
		BCL6+	32	9 (28.1)	20	6
		DH	31	5 (16.1)	19	4
		TH	31	1 (3.3)	19	1
