# Supplementary material for: Incorporation of next-generation sequencing in clinical practice using solid and liquid biopsy for patients with non-Hodgkin’s lymphoma
Source: Sci Rep. 2021 Nov 24;11:22815. doi: 10.1038/s41598-021-02362-4 (PMC8613247; doi:10.1038/s41598-021-02362-4)
Supplement: Supplementary file 7 — Supplementary Table 2. [file 41598_2021_2362_MOESM7_ESM.xlsx]

## Sheet: Hoja1
Clinical Variable	Categories	N	n (%) All cohort		n (%) FFPE and cfDNA
Sex	Male	15	8 (53)	6	4 (66)
	Female		7 (47)		2 (33)
Age	mean (range)	15	60.5		57.8
ECOG	0-2	13	13 (100)	6	6 (100)
	2021-05-03		0		0
Stage	I-II	15	3 (20)	6	1 (17)
	III-IV		12 (80)		5 (83)
FLIPI	Low (0-1)	14	3 (21)	6	1 (17)
	Intermediate (2-3)		9 (65)		5 (83)
	High (4-5)		2 (14)		0
FISH	BCL2+	12	10 (83)	6	5 (83)
	BCL6+	12	2 (17)		1 (17)
