# Supplementary material for: Incorporation of next-generation sequencing in clinical practice using solid and liquid biopsy for patients with non-Hodgkin’s lymphoma
Source: Sci Rep. 2021 Nov 24;11:22815. doi: 10.1038/s41598-021-02362-4 (PMC8613247; doi:10.1038/s41598-021-02362-4)
Supplement: Supplementary file 8 — Supplementary Table 3. [file 41598_2021_2362_MOESM8_ESM.xlsx]

## Sheet: Hoja1
HGNC_symbol	Ensembl_ID	Chromosome	Exon rank	Epigenetic	Transcription	Apoptosis	DDR	Proliferation	Signaling	Ubiquitination	Inmune surveillance
ARID1A	ENSG00000117713	1	Full coding region	X	X
B2M	ENSG00000166710	15	Full coding region								X
BCL2	ENSG00000171791	18	Full coding region			X	X
CCND3	ENSG00000112576	6	Full coding region				X	X
CD58	ENSG00000116815	1	Full coding region								X
CHD2	ENSG00000173575	15	Full coding region		X
CDKN2A	ENSG00000147889	9	Full coding region					X
CDKN2B	ENSG00000147883	9	Full coding region					X
CIITA	ENSG00000179583	16	Full coding region		X
CXCR4	ENSG00000121966	2	Full coding region					X
EP300	ENSG00000100393	22	Full coding region	X	X
FOXO1	ENSG00000150907	13	Full coding region		X	X
GNA13	ENSG00000120063	17	Full coding region						X
ID3	ENSG00000117318	1	Full coding region		X
IRF4	ENSG00000137265	6	Full coding region		X	X
KMT2A	ENSG00000118058	11	Full coding region	X	X
KMT2D	ENSG00000167548	12	Full coding region	X	X
MAL	ENSG00000172005	2	Full coding region		X
MEF2B	ENSG00000213999	19	Full coding region		X
MYC	ENSG00000136997	8	Full coding region		X
MYD88	ENSG00000172936	3	Full coding region						X
NFKBIE	ENSG00000146232	6	Full coding region						X
PAX5	ENSG00000196092	9	Full coding region		X
PIM1	ENSG00000137193	6	Full coding region						X
POT1	ENSG00000128513	7	Full coding region
PRDM1	ENSG00000057657	6	Full coding region		X
PTPN11	ENSG00000179295	12	Full coding region
REL	ENSG00000162924	2	Full coding region		X
SOCS1	ENSG00000185338	16	Full coding region							X
TNFAIP3	ENSG00000118503	6	Full coding region			X
TNFRSF14	ENSG00000157873	1	Full coding region			X
TP53	ENSG00000141510	17	Full coding region		X	X	X	X
ATM	ENSG00000149311	11	57-63			X	X
BCL6	ENSG00000113916	3	8-9			X
BIRC3	ENSG00000023445	11	All but exon 2			X				X
BRAF	ENSG00000157764	7	15
BTK	ENSG00000010671	X	15
CARD11	ENSG00000198286	7	4-9
CCND1	ENSG00000110092	11	1				X	X
CD79A	ENSG00000105369	19	4-5						X
CD79B	ENSG00000007312	17	5-6						X
CREBBP	ENSG00000005339	16	27-30	X	X
EZH2	ENSG00000106462	7	16, 18	X	X
FBXW7	ENSG00000109670	4	9-10
KRAS	ENSG00000133703	12	2-3
NOTCH1	ENSG00000148400	9	34						X
NOTCH2	ENSG00000134250	1	26-28, 34						X
NRAS	ENSG00000213281	1	2-3
PLCG2	ENSG00000197943	16	17-23
PTEN	ENSG00000171862	10	5						X
SF3B1	ENSG00000115524	2	14-15
STAT6	ENSG00000166888	12	9-14		X				X
TCF3	ENSG00000071564	19	17-19		X
XPO1	ENSG00000082898	2	15-18
