# Supplementary material for: Incorporation of next-generation sequencing in clinical practice using solid and liquid biopsy for patients with non-Hodgkin’s lymphoma
Source: Sci Rep. 2021 Nov 24;11:22815. doi: 10.1038/s41598-021-02362-4 (PMC8613247; doi:10.1038/s41598-021-02362-4)
Supplement: Supplementary file 9 — Supplementary Table 4. [file 41598_2021_2362_MOESM9_ESM.xlsx]

## Sheet: Hoja1
UPN	Type of sample	Total reads	% of mapped reads	% reads on-target	% PCR duplicates	Coverage	Coverage heterogeneity	DNA input (ng/ul)
1	FFPE	11288422	96.48	73.7	24.76	2402	0	110
2	FFPE	6905210	96.87	75.56	21.33	1394	0.04	51
3	FFPE	7422694	95.48	73.77	22.23	1069	2.68	51
4	FFPE	10350948	96.36	75.14	22.98	1996	0.15	51
5	FFPE	7092622	97.05	70.7	21.27	2339	0.02	50
6	FFPE	13483556	95.56	74.33	25.25	2514	0.5	44.2
7	FFPE	8266490	97.65	68.8	23.35	2173	0.01	43
8	FFPE	9189900	97.65	87.68	27.59	3221	0.01	43
9	FFPE	8568530	97.94	88.4	30.66	2814	0.03	34.4
10	FFPE	9270318	96.65	84.46	31.09	1888	0.55	29.4
11	FFPE	7100212	97.53	87.54	30.84	2357	0.03	16.7
12	FFPE	3369258	98.01	89.9	28.74	773	0.36	3
13	FFPE	3016756	98.2	86.36	30.83	666	1.34	73.4
14	FFPE	5041506	97.28	88.38	35.77	492	13	11.5
15	FFPE	9995446	98.28	83.1	32.39	3447	0.02	11
16	FFPE	7762758	98.44	84.78	32.13	2689	0.04	7
17	FFPE	5657762	94.52	29.18	33.41	322	1.63	4.5
18	FFPE	7139132	94.09	23.46	38.38	329	3.31	4
19	FFPE	7616398	94.37	35.82	39.98	655	1.95	2.6
20	FFPE	5861408	94.07	33.19	35.51	356	1.8	2.3
21	FFPE	6634190	94.67	29.58	39.18	515	1.17	1.6
22	FFPE	5353732	95.03	22.82	39.19	231	3.81	1.3
23	FFPE	10826878	98.01	86.97	50.75	4215	0.03	6.66
24	FFPE	14960488	97.54	84.41	70.49	6178	0.01	2.72
25	FFPE	12580266	97.77	83.16	75.23	3810	0.28	2.02
26	FFPE	8290518	98.64	84.56	50.05	2878	0	8.72
27	FFPE	7358206	98.12	83.61	36.36	1625	0.05	56.2
28	FFPE	13608784	96.58	83.59	49.57	5419	0	7.12
29	FFPE	10330778	98.28	87.6	45.17	4194	0.04	34.2
30	FFPE	13912184	96.29	84.18	35.03	5859	0.01	6.26
31	FFPE	8514376	98.59	88.33	36.09	2649	0.02	9.3
32	FFPE	5860360	95.94	83.15	39.64	1790	0.48	96.8
33	FFPE	10978904	96.32	85.03	33.99	4423	1.47	6.1
34	FFPE	14770936	95.8	83.24	39.76	6518	0	72.2
35	FFPE	3080254	94.61	80.23	74.99	1078	0	110
36	FFPE	5800256	94.94	82.13	30.39	1571	1.01	62.8
37	FFPE	6117468	90	79.09	68.08	1524	0.54	96.8
38	FFPE	12882552	96.56	84.54	36.22	4811	0	23.4
39	FFPE	9870064	97.4	85.84	35.67	3649	0.02	22.6
40	FFPE	7539132	96.88	84.46	40.99	2838	0.02	42.8
41	FFPE	12762666	97.27	83.66	35.05	4698	0	6.06
42	FFPE	2993892	98.23	85.56	26.92	1187	0.01	16.4
43	FFPE	8524132	94.68	44.85	28.96	758	0.05	2.42
44	FFPE	9527992	93.52	48.78	36.27	1507	0.55	3.56
45	FFPE	8812646	94.99	52.76	26.98	2074	0.11	2.6
46	FFPE	8183760	94.93	60.86	47.75	2101	0	3.28
47	FFPE	9324324	95.52	51.71	21.76	2085	0.06	10.4
4	cfDNA	9086970	99.14	85.54	64.91	3783	0.26	0.384
9	cfDNA	7165874	98.97	86.23	81.57	3409	0.04	<0.2
11	cfDNA	11393786	96.34	57.89	64.07	2608	2.95	<0.2
13	cfDNA	16334252	99.25	86.44	77.27	7858	0.09	0.294
14	cfDNA	13790112	99.23	87.29	76.55	6147	0.15	0.268
15	cfDNA	6669654	98.96	86.11	73.6	2969	0.19	0.242
18	cfDNA	5572754	99.18	86	67.96	2066	0.52	<0.2
19	cfDNA	7762788	99.15	85.82	80.94	3667	0.03	0.202
21	cfDNA	19787642	99.1	85.76	63.06	8195	0.1	1.03
22	cfDNA	9630402	99.27	84.68	61.37	4547	0.07	0.468
23	cfDNA	7069744	99.24	87.79	69.54	1906	3.5	0.23
24	cfDNA	16275062	98.84	85.78	69.82	7309	0.07	0.58
26	cfDNA	10003810	98.5	84.57	40.32	4218	0.13	5.24
28	cfDNA	21412012	97.14	84.73	40.33	9270	0.03	4.4
31	cfDNA	8441538	96.5	58.7	55.09	2733	0.24	0.44
32	cfDNA	11885316	96.73	58.54	59.5	3970	0.2	0.308
33	cfDNA	12297150	96.71	58.69	58.65	3739	0.35	0.368
35	cfDNA	11816734	96.79	51.87	58.73	3174	0.48	<0.2
37	cfDNA	9135416	95.6	61.09	61.42	2826	0.57	<0.2
38	cfDNA	7446006	95.74	59.75	63.91	2414	0.2	<0.2
40	cfDNA	9101806	96.26	58.4	63.69	2770	0.43	<0.2
43	cfDNA	17868638	96.74	58.72	44.34	5575	0.24	2.2
44	cfDNA	11497174	96.66	60.08	45.88	3554	0.37	1.02
45	cfDNA	21549272	84.01	51.78	48.1	5580	0.42	0.2
46	cfDNA	21527850	93.31	47.25	37.88	3396	1.88	<0.2
47	cfDNA	10748756	97.24	60.95	45.85	3690	0.24	<0.2
