# Supplementary material for: Incorporation of next-generation sequencing in clinical practice using solid and liquid biopsy for patients with non-Hodgkin’s lymphoma
Source: Sci Rep. 2021 Nov 24;11:22815. doi: 10.1038/s41598-021-02362-4 (PMC8613247; doi:10.1038/s41598-021-02362-4)
Supplement: Supplementary file 10 — Supplementary Table 5. [file 41598_2021_2362_MOESM10_ESM.xlsx]

## Sheet: Hoja1
UPN		Estadio	Masa Bulky	DNA input (ng/ul)	DNA input (ng/ml)	%ctDNA	ctDNA (pg/ml)	hGE/mL
4	FL	III	No	0.384	384	7.7	29568	8960
9	DLCBL	I	Si	0.2	200	34.5	69000	20909.1
11	FL	IIE	No	0.2	200	12.04	24080	7296.97
13	DLCBL	IV	No	0.294	294	0.21	617.4	187.091
14	FL	I	No	0.268	268	0	0	0
15	FL	III	No	0.242	242	13.6	32912	9973.33
18	PMBL	IV	No	0.2	200	6.34	12680	3842.42
19	FL	III	Si	0.202	202	11.2	22624	6855.76
21	PMBL	II	Si	1.03	1030	8.3	85490	25906.1
22	FL	III	No	0.468	468	1.05	4914	1489.09
23	DLCBL	I	No	0.23	230	5.38	12374	3749.7
24	DLCBL	III	Si	0.58	580	11.06	64148	19438.8
26	High grade B cell	IV	Si	5.24	5240	40	2096000	635152
28	High grade B cell	I	No	4.4	4400	11.9	523600	158667
31	DLCBL	IV	Si	0.44	440	9.2	40480	12266.7
32	DLCBL	I	No	0.308	308	0.66	2032.8	616
33	High grade B cell	IV	No	0.368	368	5.1	18768	5687.27
35	High grade B cell		Si	0.2	200	7.5	15000	4545.45
37	DLCBL	I	No	0.2	200	3.1	6200	1878.79
38	DLCBL	II	No	0.2	200	8.05	16100	4878.79
40	DLCBL	I	No	0.2	200	0	0	0
43	DLCBL	III	Si	2.2	2200	7.6	167200	50666.7
44	DLCBL	III	No	1.02	1020	34.28	349656	105956
45	DLCBL	III	Si	0.2	200	14.06	28120	8521.21
46	DLCBL	III	Si	0.2	200	13.16	26320	7975.76
47	DLCBL of SNC	I	No	0.2	200	12.3	24600

## Sheet: Hoja2
UPN	Diagnosis	Gene	c.DNA	Protein	cfDNA VAF
4	FL	BCL2	c.140G>A	p.(Gly47Asp)	2
		BCL2	c.175C>A	p.(Pro59Thr)	2.2
		BCL2	c.151T>G	p.(Ser51Ala)	2.6
		EZH2	c.1922A>T	p.(Tyr641Phe)	4
		CD58	c.254C>G	p.(Thr85Ser)	49.4
		MEF2B	c.170A>G	p.(Tyr57Cys)	4
		KMT2D	c.3931A>T	p.(Arg1311*)	7.6
		KMT2D	c.13893+2T>A	p.(?)	4.5
		TNFRSF14	c.139T>A	p.Tyr47Asn	1.1
9	DLCBL	EP300	c.631G>A	p.(Gly211Ser)	45.3
		KMT2A	c.89C>G	p.(Ala30Gly)	43
		KMT2D	c.14450T>G	p.(Val4817Gly)	50
11	FL	BCL2	c.392C>G	p.(Ala131Gly)	2.5
		BCL2	c.517A>G	p.(Ile173Val)	1.6
		CREBBP	c.4394A>G	p.(Tyr1465Cys)	4.5
		CCND3	c.531_532delCTinsTG	p.(Ser178Ala)	97.3
		CXCR4	c.1025C>G	p.(Ser342*)	1.5
		KMT2A	c.6664C>T	p.(Gln2222*)	1
13		MYD88	c.818T>C	p.(Leu273Pro)	2.1
15	FL	CREBBP	c.4382T>C	p.(Leu1461Pro)	5.6
		SOCS1	c.630G>C	p.(Gln210His)	40.6
		KMT2D	c.16489_16491delATC	p.(Ile5479del)	4
		KMT2D	c.9019delG	p.(Glu3007Lysfs*22)	4.5
18	DLBCL	NFKBIE	c.668_671delTGCTinsAGCG	p.(Leu223_Leu224delins*Arg)	9.8
		SOCS1	c.7G>A	p.(Ala3Thr)	6.4
		SOCS1	c.374G>C	p.(Ser125Thr)	7.7
		SOCS1	c.407A>C	p.(His136Pro)	7.2
		SOCS1	c.428G>A	p.(Ser143Asn)	7.2
		SOCS1	c.398delG	p.(Gly133Alafs*72)	7.2
		SOCS1	c.55C>T	p.(Pro19Ser)	8.3
		SOCS1	c.412G>C	p.(Asp138His)	7
		SOCS1	c.391C>G	p.(Gln131Glu)	7.3
		SOCS1	c.391C>T	p.(Gln131*)	6.3
		SOCS1	c.318C>G	p.(Ser106Arg)	6.2
		SOCS1	c.528G>C	p.(Glu176Asp)	6.3
		ARID1A	c.5012G>A	p.(Arg1671Gln)	8.3
		EP300	c.2359G>A	p.(Gly787Ser)	46.7
		MYC	c.482C>T	p.(Ser161Leu)	5.2
		MYC	c.218_219delCCinsTA	p.(Thr73Ile)	3.6
		MYC	c.1164C>G	p.(Ser388Arg)	3.5
		MYC	c.895G>C	p.(Ala299Pro)	3.8
		MYC	c.654C>G	p.(Ser218Arg)	3.5
		MYC	c.785C>T	p.(Thr262Ile)	2.9
		MYC	c.68_71delinsGCAG	p.(Phe23Cys)	2.4
		MYC	c.63C>G	p.(Ser21Arg)	2.5
		MYC	c.162G>C	p.(Glu54Asp)	3.1
		MYC	c.144G>A	p.(Asp48Glu)	3.1
		REL	c.868A>G	p.(Lys290Glu)	5.7
		MYC	c.361C>T	p.(Asp121Tyr)	2.7
19	FL	CARD11	c.1202A>T	p.(Asp401Val)	13.1
		SOCS1	c.4G>T	p.(Val2Leu)	11.6
		SOCS1	c.14A>G	p.(Asn5Ser)	46.6
		SOCS1	c.134_139dupTCCCGG	p.(Val45_Pro46dup)	11.3
		TNFAIP3	c.1035C>A	p.(Tyr345*)	14.8
		TNFRSF14	c.70G>T	p.(Val24Leu)	16.6
		B2M	c.1A>G	p.(Met1?)	6.9
		B2M	c.346+2T>A	p.(?)	1.5
		B2M	c.35T>C	p.(Leu12Pro)	3.3
		CREBBP	c.4406T>C	p.(Leu1469Pro)	1.9
		KMT2D	c.10867C>T	p.(Gln3623*)	2.3
		MYD88	c.719T>C	p.(Met240Thr)	4.7
21	DLBCL	B2M	c.176T>A	p.(Leu59*)	16.4
		ATM	c.8284C>T	p.(Gln2762*)	16.5
		NFKBIE	c.1147_1153delCAACCAC	p.(Gln383Serfs*46)	6.5
		NFKBIE	c.759_762delTTAC	p.(Tyr254Serfs*13)	0.6
		PRDM1	c.75delG	p.(Arg25Serfs*13)	49.5
		SOCS1	c.358_361delGCCTinsCC	p.(Ala120Profs*?)	7.6
		SOCS1	c.434_437delACTG	p.(Asp145Alafs*59)	5.4
		TNFAIP3	c.2350C>T	p.(Gln784*)	8.7
		TNFAIP3	C.295+2T>C	p.(?)	6.1
		CDKN2A	c.394G>A	p.(Ala132Thr)	1.1
		CIITA	c.34_46delTACCTGTCAGAGC	p.(Tyr12Profs*15)	7
		FOXO1	c.61C>T	p.(Arg21Cys)	6.1
		GNA13	c.179A>G	p.(Asp60Gly)	15.2
		CIITA	c.3317+2T>C	p.(?)	1.2
		KMT2A	c.137T>G	p.(Val46Gly)	1.4
22	FL	BCL6	c.1752C>A	p.(Asn584Lys)	4.2
23	DLBCL	TP53	c.839G>A	p.(Arg280Lys)	8.7
		CCND3	c.626T>C	p.(Ile209Thr)	9.1
		CCND3	c.604A>C	p.(Thr202Pro)	9.1
		B2M	c.16G>C	p.(Ala6Pro)	42.2
		MAL	c.59C>T	p.(Thr20Ile)	49.3
		B2M	c.3G>C	p.(Met1?)	8.5
		CREBBP	c.4829_4830del	p.(Pro1610Hisfs*11)	2.1
		NRAS	c.38G>A	p.(Gly13Asp)	1
		PAX5	c.979T>C	p.(Tyr327His)	2.1
		PIM1	c.117G>T	p.(Gln39His)	5.4
26	DLBCL	TP53	c.725G>T	p.(Cys242Phe)	91.4
		TCF3	c.1688G>A	p.(Arg563His)	28.1
28	DLBCL	CHD2	c.1281G>A	p.(Trp427*)	30.6
		MYD88	c.818T>C	p.(Leu273Pro)	33.8
		MYD88	c.797C>T	p.(Pro266Leu)	33.4
		PIM1	c.550C>T	p.(Leu184Phe)	5.7
		PRDM1	c.2182G>T	p.(Glu728*)	2.9
		EP300	c.3754A>G	p.(Arg1252Gly)	1.4
		STAT6	c.1255G>T	p.(Asp419Tyr)	1.1
		SOCS1	c.220C>G	p.(Leu74Val)	1.4
		SOCS1	c.178T>C	p.(Ser60Pro)	1.4
		CIITA	c.2342_2345delCGGTinsTGGC	p.(Ser781_Val782delinsLeuAla)	48.8
		EP300	c.6091C>T	p.(Pro2031Ser)	47.2
		KMT2D	c.14843C>G	p.(Ser4948*)	2
32	DLBCL	NOTCH1	c.7541_7542delCT	p.(Pro2514Argfs*4)	1.3
		MEF2B	c.928T>G	p.(Ser310Ala)	2
33	DLBCL	NFKBIE	c.98C>T	p.(Ser33Phe)	52.6
		CCND3	c.544_554dupTCCAGCCCAGC	p.(Lys187Alafs*?)	1.5
		MYC	c.77_78delACinsGT	p.(Asn26Ser)	1
		MYC	c.63C>G	p.(Ser21Arg)	1.3
35		EZH2	c.2060C>T	p.(Ala687Val)	12.5
		REL	c.392A>G	p.(Asn131Ser)	4.6
		ARID1A	c.2668A>G	p.(Met890Val)	49.4
		FOXO1	c.62G>T	p.(Arg21Leu)	2.2
		FOXO1	c.118T>C	p.(Ser40Pro)	2.5
		MEF2B	c.32T>C	p.(Ile11Thr)	4.5
		KMT2D	c.12204_12207delACTC	p.(Ser4070Glyfs*25)	9.6
		KMT2D	c.10192A>G	p.(Met3398Val)	48.2
		KMT2D	c.4279T>G	p.(Cys1427Gly)	2.6
		CIITA	c.2342_2345delCGGTinsTGGC	p.(Ser781_Val782delinsLeuAla)	40.3
		PRDM1	c.1142A>G	p.(Tyr381Cys)	48.3
43	DLBCL	TNFAIP3	c.1939A>C	p.(Thr647Pro)	51.8
		SOCS1	c.529C>G	p.(Leu177Val)	2.1
		SOCS1	c.174C>G	p.(Phe58Leu)	2.3
		SOCS1	c.598C>G	p.(Leu200Val)	1.8
		SOCS1	c.614G>C	p.(Ser205Thr)	1.9
		SOCS1	c.46_49delinsTCAA	p.(Ala16_Ala17delinsSerThr)	2.4
		SOCS1	c.22G>C	p.(Ala8Pro)	2.2
		SOCS1	c.4G>C	p.(Val2Leu)	2.2
		MEF2B	c.928T>G	p.(Ser310Ala)	1.7
44	DLBCL	TP53	c.743G>A	p.(Arg248Gln)	28.7
		TP53	c.919+1G>A	p.(?)	25.8
		PRDM1	c.626_627del	p.(His209Leufs*25)	46
		MYD88	c.719T>C	p.(Met240Thr)	70.9
45	DLBCL	TP53	c.404G>T	p.(Cys135Phe)	1
		KRAS	c.38G>A	p.(Gly13Asp)	14.7
		CARD11	c.383C>T	p.(Thr128Met)	17.5
		PIM1	c.447G>T	p.(Trp149Cys)	14.7
		PIM1	c.451G>C	p.(Val151Leu)	15.3
		PIM1	c.242C>T	p.(Pro81Leu)	15.3
		SOCS1	c.430C>T	p.(Phe144Leu)	13.9
		SOCS1	c.534C>G	p.(Cys178Trp)	12.4
		CCND3	c.541_544dup	p.(Ser182*)	18.1
		EP300	c.865A>G	p.(Met289Val)	48.9
		ID3	c.203A>G	p.(Glu68Gly)	11.3
		ID3	c.243G>C	p.(Gln81His)	10.3
		ID3	c.305C>T	p.(Ala102Val)	13.7
		TP53	c.800G>T	p.(Arg267Leu)	2.3
		MEF2B	c.928T>G	p.(Ser310Ala)	1.6
		SOCS1	c.248_280del	p.(Pro83_Leu93del)	21.8
		SOCS1	c.120_122delinsACG	p.(Pro41Arg)	21.4
		SOCS1	c.299C>T	p.(Thr100Ile)	20.7
		SOCS1	c.140C>T	p.(Ala47Val)	20.6
		SOCS1	c.347G>A	p.(Ser116Asn)	18.5
		SOCS1	c.233G>A	p.(Gly78Glu)	25.2
		CD58	c.66C>A	p.(Cys22*)	20.1
		EP300	c.631G>A	p.(Gly211Ser)	49.2
		TP53	c.845G>A	p.(Arg282Gln)	24
		SOCS1	c.522_523delinsAT	p.(Gln175*)	16.3
		SOCS1	c.435_*98del	p.(Asp145_*212del)	1.9
		SOCS1	c.385_388delinsTATA	p.(His129Phe130insTyrIle)	8.3
		SOCS1	c.466_469delinsACGC	p.(Ala156_Ala157delinsThrPro)	14.6
		SOCS1	c.37G>C	p.(Val13Leu)	12.7
		SOCS1	c.363_364delinsAC	p.(Gly122Arg)	16.2
		SOCS1	c.528_531delinsCCTA	p.(Gly176Asp)	15.7
		SOCS1	c.454G>A	p.(Glu152Lys)	13
		SOCS1	c.574G>A	p.(Ala192Thr)	11.4
		SOCS1	c.374G>A	p.(Ser125Asn)	11.5
		SOCS1	c.484C>A	p.(Ser162Met)	15.5
		SOCS1	c.46_49delinsACAC	p.(Ala16_Ala17delinsThrPro)	13.4
		SOCS1	c.429C>G	p.(Ser143Arg)	9
		SOCS1	c.614_617delinsATTA	p.(Ser205_206delinsAsnTyr)	6.5
		SOCS1	c.541C>T	p.(Arg181Cys)	1.7
		SOCS1	c.622C>T	p.(Pro208Ser)	5.8
		EP300	c.631G>A	p.(Gly211Ser)	47.5
		KMT2D	c.14782C>A	p.(Pro4928Thr)	50.9
